# Supplementary material for: Risk factors for disease severity and increased medical resource utilization in respiratory syncytial virus (+) hospitalized children: A descriptive study conducted in four Belgian hospitals
Source: PLoS One. 2022 Jun 6;17(6):e0268532. doi: 10.1371/journal.pone.0268532 (PMC9170098; doi:10.1371/journal.pone.0268532)
Supplement: S1 File — (ZIP) [file pone.0268532.s001.zip]

Archive with 11 entries (11 files):
- Supplementary section files_24Mar22/Data availibility statement.pdf
- Supplementary section files_24Mar22/List of supplementary tables and figures.pdf
- Supplementary section files_24Mar22/S 1.pdf
- Supplementary section files_24Mar22/S 3.pdf
- Supplementary section files_24Mar22/S 4.pdf
- Supplementary section files_24Mar22/S 5.pdf
- Supplementary section files_24Mar22/S 6.pdf
- Supplementary section files_24Mar22/S 7.pdf
- Supplementary section files_24Mar22/S 9.pdf
- Supplementary section files_24Mar22/S-2.pdf
- Supplementary section files_24Mar22/S-8.pdf
